# Supplementary material for: Profound parental bias associated with chromosome 14 acquired uniparental disomy indicates targeting of an imprinted locus
Source: Leukemia. 2015 Jul 31;29(10):2069–74. doi: 10.1038/leu.2015.130 (PMC4687469; doi:10.1038/leu.2015.130)
Supplement: Supplementary Table 2 [file leu2015130x3.xls]

## Sheet: Sheet 1
	Supplementary Table 2. Order of acquisition of of aUPD14 and JAK2 V617F
Patient	Diganosis	(A): %JAK2 V617F	(B): aUPD9p BAF	(C): proportion of cells with aUPD9p	(D): proportion of JAK2 V617F heterozygous cells	proportion of JAK2 V617F cells (Homozygous plus heterozygous)	(E): aUPD14q BAF	Proportion of cells with aUPD14q	Likely JAK2V617F/aUPD14q order
				=(B/0.5)-1	=2x(A-C)	=C+D		=(E/0.5)-1
E09853	PV	0.0472	no aUPD	0	0.09	0.09	0.62	0.24	aUPD14 first
E09861	PV	0.618	0.84	0.68	0	0.68	0.77	0.54	JAK2 first
E09895	PV	0.2567	no aUPD	0	0.51	0.514	0.71	0.42	?
H3589_11	PV	0.6456	0.77	0.54	0.21	0.75	0.58	0.16	JAK2 first
H10872_10	PV	0.5216	0.68	0.36	0.32	0.68	0.58	0.16	JAK2 first
W1212280	PV	0.6917	0.84	0.68	0.023	0.703	0.57	0.14	JAK2 first
H131_12	PV	0.4041	0.63	0.26	0.28	0.54	0.63	0.26	JAK2 first
E09984	ET	0.7314	0.84	0.68	0.10	0.78	0.79	0.58	JAK2 first
PT1645	ET	0.189	no aUPD	0	0.38	0.38	0.89	0.78	aUPD14 first
PT1670	ET	0.056	no aUPD	0	0.11	0.11	0.79	0.58	aUPD14 first
PT1876	ET	0.47	no aUPD	0	0.0094	0.0094	0.89	0.78	aUPD14 first
Assumptions:
all cells with 9pUPD are JAK2 V617F positive
aUPD14q and JAK V617F arose within the same clone
An arbitrary cut off of 0.1 difference between proportions of JAK2 V617F and aUPD14q cells was used to determine order
